# Supplementary material for: Modeling Light-Induced Chromophore Hydration in the Reversibly Photoswitchable Fluorescent Protein Dreiklang
Source: Molecules. 2023 Jan 4;28(2):505. doi: 10.3390/molecules28020505 (PMC9863226; doi:10.3390/molecules28020505)
Supplement: Supplementary file 1 [file molecules-28-00505-s001.zip]

Archive with 1 entries (1 files):
- molecules-2081595-supplementary.pdf
